# Supplementary material for: 3,5-Dimethyl-1-(4-nitro­phen­yl)-1H-pyrazole
Source: Acta Crystallogr Sect E Struct Rep Online. 2012 Mar 10;68(Pt 4):o1018. doi: 10.1107/S1600536812009579 (PMC3343982; doi:10.1107/S1600536812009579)
Supplement: Supplementary file 2 [file e-68-o1018-Isup2.hkl]

#
# h,k,l, Fc-squared, Fo-squared, sigma(Fo-squared) and status flag
#
data_I
_shelx_title ' 1642     515 Friedel pairs'
_shelx_refln_list_code          4
_shelx_F_calc_maximum       95.07
_exptl_crystal_F_000       456.00
_reflns_d_resolution_high  0.7702
 
loop_
 _symmetry_equiv_pos_as_xyz
 'x, y, z'
 '-x, -y, z+1/2'
 '-x+1/2, y, z+1/2'
 'x+1/2, -y, z'
 
_cell_length_a    21.3909
_cell_length_b     3.8653
_cell_length_c    12.4514
_cell_angle_alpha  90.000
_cell_angle_beta   90.000
_cell_angle_gamma  90.000
 
_shelx_F_squared_multiplier     1.000
 
loop_
 _refln_index_h
 _refln_index_k
 _refln_index_l
 _refln_F_squared_calc
 _refln_F_squared_meas
 _refln_F_squared_sigma
 _refln_observed_status
   4   0   0     1964.17     1829.97     28.95 o
   6   0   0     1580.49     1345.64     21.61 o
   8   0   0      270.25      258.79      7.13 o
  10   0   0      135.98      161.20      4.16 o
  12   0   0       19.04       15.29      1.24 o
  14   0   0      556.85      644.37     21.57 o
  16   0   0        2.51        1.58      0.79 o
  18   0   0      111.67      110.78      5.00 o
  20   0   0     1778.40     1753.73     55.81 o
  22   0   0       23.80       24.29      1.78 o
  24   0   0      209.35      203.26      8.41 o
  26   0   0       11.57       16.43      1.88 o
   0   1   0       36.88       32.66      0.85 o
   1   1   0       41.39       41.52      0.71 o
   2   1   0     7585.80     7196.28    223.00 o
   4   1   0     3489.77     3601.06     55.88 o
   5   1   0        0.77        1.18      0.75 o
   6   1   0     1092.18     1139.73     14.98 o
   7   1   0      254.42      224.36      4.00 o
   8   1   0      644.62      669.71     23.46 o
   9   1   0      504.14      535.16     17.70 o
  10   1   0      497.81      581.87     23.31 o
  11   1   0       87.54       84.88      3.44 o
  12   1   0        1.50        3.36      0.79 o
  13   1   0        1.67        1.99      0.99 o
  14   1   0      204.85      204.88     17.74 o
  16   1   0      120.95      115.34      4.75 o
  18   1   0      303.05      302.02     10.93 o
  19   1   0       48.44       57.89      3.12 o
  20   1   0        5.62        2.77      0.89 o
  21   1   0       44.95       52.79      2.87 o
  22   1   0       32.95       39.09      2.57 o
  23   1   0       18.57       24.15      2.52 o
  24   1   0        3.56        2.52      0.99 o
  25   1   0       31.66       30.48      2.33 o
  26   1   0       88.51       86.39      5.20 o
  27   1   0        0.98        3.51      1.19 o
   0   2   0      347.50      357.60      8.62 o
   1   2   0       64.99       58.14      1.21 o
   2   2   0     1234.33     1191.36     39.35 o
   3   2   0      143.49      133.43      4.35 o
   4   2   0       76.15       83.43      1.56 o
   5   2   0       16.63        9.12      1.22 o
   6   2   0      727.57      779.96     30.96 o
   7   2   0      550.30      621.16     12.77 o
   9   2   0      186.72      171.29      3.68 o
  10   2   0      376.62      389.30      7.89 o
  11   2   0       14.68       12.24      2.47 o
  12   2   0      132.69      141.22      3.66 o
  13   2   0      278.89      270.73     26.25 o
  14   2   0      492.98      513.22     19.84 o
  15   2   0      418.76      427.10     10.54 o
  16   2   0       29.77       35.36      1.48 o
  17   2   0        0.65        0.31      1.43 o
  18   2   0        0.94        1.39      0.74 o
  19   2   0      155.73      149.67      5.79 o
  20   2   0       55.44       59.28      3.12 o
  22   2   0       47.26       40.03      2.62 o
  23   2   0        5.54        6.38      1.43 o
  25   2   0       23.30       30.53      2.77 o
   0   3   0       28.35       30.68      1.73 o
   1   3   0        2.55        1.89      0.77 o
   2   3   0        6.85        8.04      0.45 o
   3   3   0      204.32      213.29      4.61 o
   4   3   0       15.73       13.80      1.04 o
   5   3   0      219.57      207.22      6.64 o
   6   3   0      102.28      111.53     10.27 o
   7   3   0       85.56       84.21      9.57 o
   8   3   0       30.98       31.93      1.28 o
   9   3   0       13.98       39.32      2.20 o
  10   3   0       57.72       54.75      1.77 o
  11   3   0        3.35        1.49      0.61 o
  12   3   0      102.46      106.18      3.32 o
  13   3   0        0.00        0.59      0.84 o
  14   3   0        7.20        6.06      2.25 o
  15   3   0       39.53       40.20      1.76 o
  16   3   0        0.39        1.89      2.20 o
  17   3   0        0.11        2.23      0.73 o
  18   3   0       23.42       24.57      2.42 o
  19   3   0       12.38        6.66      1.24 o
  20   3   0       11.02       13.85      1.98 o
  21   3   0        9.36       10.49      2.82 o
  22   3   0       19.92       17.69      2.77 o
   0   4   0       39.30       38.30      2.03 o
   1   4   0        0.21        2.79      2.77 o
   2   4   0        9.53        9.87      0.75 o
   3   4   0        0.01        3.94      1.76 o
   4   4   0        4.21        5.59      0.78 o
   5   4   0      165.59      164.08      4.67 o
   6   4   0        1.19        3.17      2.99 o
   7   4   0       14.57       11.58      2.80 o
   8   4   0        8.06       12.12      2.70 o
   9   4   0       10.59        7.52      1.11 o
  10   4   0        1.43        2.42      1.34 o
  11   4   0       10.55       10.29      1.29 o
  12   4   0       26.33       24.41      1.43 o
  13   4   0        0.60       -0.78      0.52 o
  14   4   0       22.72       23.29      3.76 o
  15   4   0       22.75       28.76      7.50 o
  16   4   0        2.83        1.95      1.31 o
   0   5   0        2.45       -0.05      0.59 o
   1   5   0        6.38        6.73      1.14 o
   2   5   0       13.71        9.50      1.24 o
   4   0   1      185.11      180.65      2.34 o
   6   0   1      470.58      469.40      6.63 o
   8   0   1       50.14       51.90      1.86 o
  10   0   1     1124.46     1225.28     38.92 o
  12   0   1      377.13      340.16     12.20 o
  14   0   1      182.72      189.67     12.32 o
  16   0   1       77.47       72.30      4.50 o
  18   0   1      472.50      485.41     32.43 o
  20   0   1       56.36       57.63      4.95 o
  22   0   1       60.91       66.04      2.41 o
  24   0   1      104.27      124.60      4.87 o
  26   0   1       40.35       41.91      3.07 o
   1   1   1     3483.27     3334.71     43.68 o
   2   1   1     2730.58     2691.52     24.10 o
   3   1   1      211.91      198.48      1.80 o
   4   1   1      175.96      178.55      1.76 o
   5   1   1     1397.18     1418.09     16.11 o
   6   1   1      183.89      203.42      2.97 o
   7   1   1      212.02      198.23      4.09 o
   8   1   1      272.72      267.53      6.69 o
   9   1   1      243.33      265.59      7.12 o
  10   1   1      260.52      272.45      8.03 o
  11   1   1      236.44      248.57      5.75 o
  12   1   1      189.47      203.81      5.45 o
  13   1   1      126.84      132.60      4.43 o
  14   1   1      172.95      186.07      7.57 o
  15   1   1       72.97       69.53      2.41 o
  16   1   1       80.74       73.90      2.78 o
  17   1   1       12.41        9.71      0.88 o
  18   1   1      277.47      300.39      7.59 o
  19   1   1      132.89      136.52      3.85 o
  20   1   1       13.42       14.26      1.11 o
  21   1   1       33.26       31.06      3.27 o
  22   1   1        3.01        4.05      1.81 o
  23   1   1       65.91       71.00      3.49 o
  24   1   1       19.74       21.46      3.96 o
  25   1   1       34.93       36.40      2.65 o
  26   1   1        1.42        0.60      0.72 o
  27   1   1       16.49       16.64      1.40 o
   1   2   1       37.23       43.38      1.16 o
   2   2   1      986.09      967.27     12.67 o
   3   2   1      911.54      829.77     13.85 o
   4   2   1      552.50      546.17      7.88 o
   5   2   1      528.65      482.51      5.34 o
   6   2   1      620.08      635.33     11.77 o
   7   2   1      316.90      340.81      3.87 o
   8   2   1      963.96     1063.20     22.93 o
   9   2   1      159.50      155.89      3.03 o
  10   2   1        3.86        5.23      0.68 o
  11   2   1       91.18      100.06      2.36 o
  12   2   1       93.67      102.81      1.99 o
  13   2   1       67.44       68.47      1.60 o
  14   2   1       13.62        9.29      1.33 o
  15   2   1      237.50      239.64      9.42 o
  16   2   1      336.83      320.25     10.76 o
  17   2   1      105.28      103.09      3.64 o
  18   2   1       53.34       45.66      2.42 o
  19   2   1        8.07        7.94      1.28 o
  20   2   1       54.87       52.80      5.69 o
  21   2   1       45.26       43.51      2.93 o
  22   2   1       10.29       12.73      2.06 o
  23   2   1       18.07       19.49      2.03 o
  24   2   1        6.55        5.11      0.93 o
  25   2   1       39.24       43.11      3.41 o
   1   3   1        5.82        5.68      0.31 o
   2   3   1       31.28       28.70      1.01 o
   3   3   1      268.17      249.47      6.85 o
   4   3   1      179.36      173.07      2.40 o
   5   3   1      122.47      113.65      1.44 o
   6   3   1      596.42      570.05      7.71 o
   7   3   1       30.73       35.17      1.76 o
   8   3   1      585.65      595.73     10.16 o
   9   3   1      265.68      266.72      4.80 o
  10   3   1       87.61       89.26      2.46 o
  11   3   1       73.93       72.72      1.68 o
  12   3   1       20.62       19.19      1.57 o
  13   3   1       88.91       85.77      2.02 o
  14   3   1      122.81      132.70      3.86 o
  15   3   1       91.44       84.09      3.30 o
  16   3   1       18.27       16.11      2.11 o
  17   3   1       11.20       10.65      0.66 o
  18   3   1        4.97        2.96      0.84 o
  19   3   1        5.61        7.92      2.16 o
  20   3   1       93.68      105.00      3.09 o
  21   3   1        7.40        1.81      0.89 o
  22   3   1       12.06       11.79      0.86 o
   1   4   1       19.85       15.87      1.95 o
   2   4   1        2.20        3.01      0.69 o
   3   4   1       74.51       74.72      1.87 o
   4   4   1       43.43       43.40      2.46 o
   5   4   1       64.99       65.39      3.93 o
   6   4   1       84.17       82.70      2.03 o
   7   4   1      102.48       92.52      4.64 o
   8   4   1       10.45       12.45      1.19 o
   9   4   1      177.72      179.64      6.61 o
  10   4   1       45.17       47.20      4.25 o
  11   4   1      332.99      340.23      8.43 o
  12   4   1       17.74       17.13      1.69 o
  13   4   1       65.78       64.37      4.76 o
  14   4   1       27.00       26.08      2.22 o
  15   4   1       13.56       13.66      1.31 o
  16   4   1        4.84        7.17      0.69 o
   1   5   1        2.51        2.87      0.94 o
   0   0   2     1359.43     1258.82     23.95 o
   4   0   2     1314.56     1306.18     16.33 o
   6   0   2     1374.73     1383.44     16.44 o
   8   0   2      460.97      428.58      8.97 o
  10   0   2     3116.16     3454.08    111.56 o
  12   0   2      249.03      241.82     13.71 o
  14   0   2      481.91      478.27     11.39 o
  16   0   2      391.35      369.73     13.51 o
  18   0   2     2115.59     2039.75     37.72 o
  20   0   2      246.15      267.20      7.27 o
  22   0   2       59.49       66.45      3.17 o
  24   0   2        7.84        8.26      1.78 o
  26   0   2       11.59       22.22      1.88 o
   1   1   2     9038.73     7379.91    175.72 o
   2   1   2     1388.98     1326.47     12.94 o
   3   1   2      373.22      358.78      4.11 o
   4   1   2      233.50      231.44      2.70 o
   5   1   2      306.68      283.56      2.95 o
   6   1   2      193.09      200.34      1.79 o
   7   1   2     1177.11     1246.96     20.24 o
   8   1   2      108.44      124.23      1.67 o
   9   1   2      487.12      466.55      7.91 o
  10   1   2        8.10       14.39      0.75 o
  11   1   2       72.00       67.03      2.09 o
  12   1   2      208.44      215.12      6.30 o
  13   1   2      187.06      162.72      4.95 o
  14   1   2       33.87       41.76      2.01 o
  15   1   2      491.96      492.36     19.95 o
  16   1   2      168.73      166.33      7.16 o
  17   1   2       73.50       71.50      2.99 o
  18   1   2      150.23      158.68      6.17 o
  19   1   2      266.81      247.47      6.30 o
  20   1   2      198.52      186.86     11.36 o
  21   1   2      346.81      369.78     14.00 o
  22   1   2      112.67      117.26      3.05 o
  23   1   2        0.77       -0.75      1.56 o
  24   1   2       15.01       16.80      1.31 o
  25   1   2       15.42       15.93      1.25 o
  26   1   2       60.15       54.94      2.67 o
   0   2   2      212.33      208.47      2.80 o
   1   2   2      254.41      284.85      3.12 o
   2   2   2      134.08      129.89      1.79 o
   3   2   2      806.40      775.98     14.46 o
   4   2   2     1292.48     1288.45     18.32 o
   5   2   2      397.20      407.73      4.33 o
   6   2   2      292.73      287.07      3.13 o
   7   2   2       16.48       16.40      0.57 o
   8   2   2      113.41      115.77      2.11 o
   9   2   2        1.51        0.76      0.25 o
  10   2   2        2.54        3.27      0.56 o
  11   2   2       52.13       53.53      1.37 o
  12   2   2       44.95       40.13      0.77 o
  13   2   2       23.01       19.57      0.74 o
  14   2   2       42.19       45.06      1.87 o
  15   2   2       59.56       56.95      1.27 o
  16   2   2      170.17      163.94      9.20 o
  17   2   2      328.15      329.54     16.28 o
  18   2   2      144.34      145.16      8.64 o
  19   2   2        3.14        2.34      0.84 o
  20   2   2       21.40       20.88      1.09 o
  21   2   2       34.31       35.13      2.83 o
  22   2   2       42.38       46.99      3.75 o
  23   2   2        8.91        7.53      1.43 o
  24   2   2      138.17      169.82      5.97 o
  25   2   2       10.25        9.29      1.44 o
   0   3   2       46.02       40.99      1.96 o
   1   3   2       10.03        7.03      0.58 o
   2   3   2       77.23       80.48      1.41 o
   3   3   2        6.14        6.50      0.56 o
   4   3   2       22.47       24.03      0.55 o
   5   3   2       46.34       46.20      1.05 o
   6   3   2       58.00       55.73      1.41 o
   7   3   2        3.20        5.58      0.55 o
   8   3   2       14.17       17.10      1.06 o
   9   3   2       28.59       25.21      1.03 o
  10   3   2       74.38       67.05      3.58 o
  11   3   2       68.31       68.88      2.18 o
  12   3   2       15.84       14.55      0.92 o
  13   3   2      145.83      146.03      3.08 o
  14   3   2       54.43       53.76      2.73 o
  15   3   2       70.15       71.27      1.79 o
  16   3   2       54.01       51.02      3.07 o
  17   3   2        4.77        7.26      0.86 o
  18   3   2       19.17       16.99      1.02 o
  19   3   2        7.44        7.24      0.99 o
  20   3   2       25.76       28.43      2.84 o
  21   3   2       33.49       38.62      2.11 o
  22   3   2        0.37        4.03      0.88 o
   1   4   2        2.92        3.91      1.21 o
   2   4   2        7.79        8.27      0.52 o
   3   4   2       43.61       45.83      2.57 o
   4   4   2       26.10       25.30      0.80 o
   5   4   2        6.31        3.83      0.64 o
   6   4   2       46.11       45.72      3.86 o
   7   4   2       60.32       59.18      5.19 o
   8   4   2       11.88       14.28      1.73 o
   9   4   2       31.94       29.44      1.33 o
  10   4   2       65.87       67.53      3.24 o
  11   4   2       34.27       34.45      1.42 o
  12   4   2        1.43        1.68      1.34 o
  13   4   2       79.38       79.24      3.46 o
  14   4   2        8.97        8.64      0.67 o
  15   4   2        8.27        9.26      1.06 o
  16   4   2        6.59       10.01      1.11 o
   2   0   3     1439.47     1431.54     17.26 o
   4   0   3     2408.11     2301.77     28.23 o
   6   0   3     1619.52     1615.56     19.27 o
   8   0   3     2183.34     2302.77     29.42 o
  10   0   3        2.22        5.00      0.52 o
  12   0   3      397.35      405.99      9.87 o
  14   0   3      135.53      122.68      4.13 o
  16   0   3      113.69      112.39     12.02 o
  20   0   3      194.56      164.90     19.45 o
  22   0   3       79.33       78.44      7.22 o
  24   0   3       18.74       16.08      1.88 o
  26   0   3       22.88       20.34      2.13 o
   1   1   3      281.32      263.91      2.68 o
   2   1   3      387.34      374.32      3.27 o
   3   1   3      216.07      207.55      2.92 o
   4   1   3        9.15        6.95      0.27 o
   5   1   3      363.39      359.90      3.00 o
   6   1   3      150.47      137.02      1.85 o
   7   1   3      575.58      605.65      7.11 o
   8   1   3      725.51      784.76      8.39 o
   9   1   3      830.26      902.19      9.19 o
  10   1   3       26.27       30.78      1.13 o
  11   1   3      228.98      237.83      2.96 o
  12   1   3        6.90        8.07      0.68 o
  13   1   3      213.09      193.67      8.15 o
  14   1   3       67.52       64.02      2.53 o
  15   1   3       19.34       16.45      0.84 o
  16   1   3      249.49      219.53      9.77 o
  17   1   3       39.80       35.41      3.02 o
  18   1   3       48.42       47.92      2.38 o
  19   1   3      276.88      243.85     11.89 o
  20   1   3       13.28       14.75      1.63 o
  21   1   3       45.70       46.68      3.76 o
  22   1   3       38.24       36.08      3.41 o
  23   1   3       40.08       41.22      4.08 o
  24   1   3       15.60       15.47      0.95 o
  25   1   3       33.31       35.21      3.17 o
  26   1   3       34.61       35.57      4.63 o
   1   2   3      234.09      227.42      2.78 o
   2   2   3      941.19      940.55     11.27 o
   3   2   3      328.64      343.46      5.60 o
   4   2   3      231.10      237.91      2.99 o
   5   2   3       75.64       71.38      1.53 o
   6   2   3      452.86      455.83      5.09 o
   7   2   3      113.22      105.86      1.72 o
   8   2   3      110.81      101.13      1.75 o
   9   2   3       61.95       63.63      1.94 o
  10   2   3       75.62       75.16      1.45 o
  11   2   3      154.20      153.26      3.94 o
  12   2   3        9.41       10.33      0.51 o
  13   2   3       49.58       42.96      1.85 o
  14   2   3       73.35       71.96      2.07 o
  15   2   3       88.49       77.15      1.78 o
  16   2   3       31.30       31.19      1.15 o
  17   2   3      158.02      149.66      5.98 o
  18   2   3      118.98      129.86      9.28 o
  19   2   3       16.11       17.84      2.52 o
  20   2   3       32.95       32.83      2.31 o
  21   2   3       18.54       18.58      2.24 o
  22   2   3       47.38       50.76      3.81 o
  23   2   3       47.71       47.33      1.96 o
  24   2   3       15.43       20.12      1.21 o
   1   3   3       59.41       55.62      2.11 o
   2   3   3      287.27      274.65      6.41 o
   3   3   3       46.39       56.38      1.61 o
   4   3   3      131.13      120.09      2.28 o
   5   3   3      209.30      212.30      4.27 o
   6   3   3      129.86      131.53      2.96 o
   7   3   3        5.96        6.28      0.78 o
   8   3   3       75.41       79.73      1.73 o
   9   3   3      117.90      114.19      2.70 o
  10   3   3       19.36       21.46      1.05 o
  11   3   3       23.64       25.32      1.89 o
  12   3   3      292.65      302.39      9.66 o
  13   3   3        8.16        9.11      1.85 o
  14   3   3       29.71       26.28      0.94 o
  15   3   3      286.84      277.25     12.84 o
  16   3   3       35.23       39.40      3.43 o
  17   3   3        7.67        6.52      0.66 o
  18   3   3       30.29       31.81      1.75 o
  19   3   3       19.57       19.14      1.99 o
  20   3   3       22.00       25.53      1.30 o
  21   3   3       32.46       36.61      1.65 o
   1   4   3       57.87       57.24      1.41 o
   2   4   3       17.87       20.54      1.40 o
   3   4   3       55.43       59.63      1.39 o
   4   4   3       34.17       30.23      2.17 o
   5   4   3       94.95       92.50      4.35 o
   6   4   3       10.48       10.56      0.68 o
   7   4   3       33.17       33.39      1.16 o
   8   4   3       62.59       55.11      3.06 o
   9   4   3       46.18       49.14      3.62 o
  10   4   3        1.72        0.26      0.45 o
  11   4   3       85.65       73.88      3.08 o
  12   4   3        2.40        4.07      1.60 o
  13   4   3       30.59       33.08      1.37 o
  14   4   3        8.91        8.62      1.76 o
  15   4   3      112.00      101.69      2.80 o
   0   0   4     3163.08     2809.02     43.70 o
   2   0   4      273.41      253.64      4.30 o
   4   0   4      786.42      856.50     12.84 o
   6   0   4      921.08      936.11     11.41 o
   8   0   4     2438.48     2469.62     38.60 o
  10   0   4     1011.88     1226.36     35.60 o
  12   0   4     1239.35     1360.62    117.34 o
  14   0   4      122.40      121.80      7.42 o
  16   0   4       76.28       81.43      2.60 o
  18   0   4      521.95      465.23     48.37 o
  20   0   4      218.95      200.30     10.42 o
  22   0   4        0.64       -1.29      0.87 o
  24   0   4       32.90       40.70      2.39 o
  26   0   4       20.13       25.33      2.47 o
   0   1   4      907.36      914.52     13.18 o
   1   1   4     1237.88     1255.21     13.75 o
   2   1   4       55.26       54.56      0.99 o
   3   1   4      954.46      913.42      8.13 o
   4   1   4      194.59      202.95      2.61 o
   5   1   4      308.93      325.11      3.13 o
   6   1   4      404.61      458.35      4.57 o
   7   1   4       66.40       67.17      1.02 o
   8   1   4      495.01      531.58      6.54 o
   9   1   4     1217.10     1265.13     12.63 o
  10   1   4      218.83      241.25      3.31 o
  11   1   4      329.94      329.06      7.57 o
  12   1   4      213.18      220.86      5.34 o
  13   1   4        9.51        8.04      0.81 o
  14   1   4       74.78       79.49      1.97 o
  15   1   4       68.39       77.82      3.16 o
  16   1   4      236.59      239.60      8.92 o
  17   1   4      182.43      173.30      5.77 o
  18   1   4       90.41       83.84      5.96 o
  19   1   4      123.38      112.43      4.25 o
  20   1   4      145.85      132.65      3.41 o
  21   1   4       59.84       56.96      2.40 o
  22   1   4       37.94       37.27      1.86 o
  23   1   4       21.84       19.85      2.55 o
  24   1   4       29.44       34.67      2.35 o
  25   1   4        1.69        1.70      3.34 o
  26   1   4       13.05       14.93      4.03 o
   0   2   4     1064.70     1110.47     21.62 o
   1   2   4     1673.35     1701.45     37.94 o
   2   2   4       23.75       23.58      0.69 o
   3   2   4      107.59      106.44      1.13 o
   4   2   4      337.64      349.63      3.48 o
   5   2   4      154.64      166.47      2.35 o
   6   2   4      435.15      451.48      6.08 o
   7   2   4       98.51      105.38      1.69 o
   8   2   4        3.89        3.98      0.39 o
   9   2   4       46.25       38.43      1.07 o
  10   2   4       80.90       88.63      1.99 o
  11   2   4       15.52       12.41      1.06 o
  12   2   4      194.29      190.55      4.96 o
  13   2   4        0.61        0.50      0.99 o
  14   2   4       59.50       63.46      1.25 o
  15   2   4        6.02        3.22      1.13 o
  16   2   4      147.72      112.12      4.00 o
  17   2   4        5.30        4.24      1.51 o
  18   2   4       31.04       38.12      2.85 o
  19   2   4      104.11      105.97      3.59 o
  20   2   4       22.86       21.42      2.09 o
  21   2   4       45.51       36.10      1.52 o
  22   2   4       64.99       74.67      3.23 o
  23   2   4       34.33       34.28      1.89 o
  24   2   4        0.46       -1.00      0.66 o
   0   3   4      150.38      143.12      4.46 o
   1   3   4       40.15       38.50      1.04 o
   2   3   4      188.38      186.03      3.49 o
   3   3   4      138.52      143.19      2.01 o
   4   3   4      156.10      147.20      1.89 o
   5   3   4       95.99       90.20      1.57 o
   6   3   4       22.66       22.72      0.71 o
   7   3   4        1.63        1.40      0.53 o
   8   3   4       11.62       14.07      1.07 o
   9   3   4       24.74       27.78      0.82 o
  10   3   4      208.97      218.03      6.82 o
  11   3   4       35.73       37.29      2.82 o
  12   3   4       14.37       15.99      0.82 o
  13   3   4      139.03      152.17      3.07 o
  14   3   4       32.76       33.28      1.98 o
  15   3   4       27.19       27.50      3.35 o
  16   3   4       92.38       90.23      3.30 o
  17   3   4       35.08       37.36      3.22 o
  18   3   4       49.72       48.91      2.09 o
  19   3   4        0.08        1.81      0.86 o
  20   3   4        7.78       10.67      1.91 o
  21   3   4        4.48        5.40      0.97 o
   0   4   4       26.43       26.15      1.18 o
   1   4   4       14.04       11.69      0.68 o
   2   4   4        4.94        5.54      0.39 o
   3   4   4       78.77       77.66      3.19 o
   4   4   4       22.71       20.32      2.59 o
   5   4   4       31.61       30.43      2.36 o
   6   4   4       10.37        8.87      1.37 o
   7   4   4      123.91      121.93      4.81 o
   8   4   4       19.58       20.48      1.36 o
   9   4   4       17.05       12.84      0.97 o
  10   4   4       74.26       70.76      3.81 o
  11   4   4       24.35       25.88      1.00 o
  12   4   4       10.24       11.93      0.82 o
  13   4   4      141.77      139.24      5.75 o
  14   4   4       10.00        8.09      1.59 o
  15   4   4       69.24       67.52      2.80 o
   2   0   5      268.83      271.38      5.26 o
   4   0   5      129.57      124.48      1.70 o
   6   0   5      512.51      552.37      8.17 o
   8   0   5      601.57      620.91      9.32 o
  10   0   5      294.49      321.73      5.37 o
  12   0   5      209.05      214.77      4.49 o
  14   0   5      223.86      220.96      5.87 o
  16   0   5      223.75      203.09      5.41 o
  18   0   5      198.20      175.54      5.13 o
  20   0   5       31.71       31.06      1.59 o
  22   0   5       43.96       40.88      1.93 o
  24   0   5       61.27       66.45      3.15 o
  26   0   5       92.28      115.62     18.73 o
   1   1   5      329.14      363.04      3.75 o
   2   1   5      292.54      361.13      4.00 o
   3   1   5      178.80      184.11      1.87 o
   4   1   5      177.86      194.64      3.37 o
   5   1   5      182.54      167.92      2.27 o
   6   1   5       73.79       93.73      2.36 o
   7   1   5      184.30      184.46      2.35 o
   8   1   5       39.03       41.67      1.06 o
   9   1   5      408.29      419.83      4.68 o
  10   1   5      101.90       97.07      2.57 o
  11   1   5       24.83       23.51      1.15 o
  12   1   5        5.94        8.43      0.91 o
  13   1   5       88.48       84.02      1.65 o
  14   1   5       32.04       32.89      0.89 o
  15   1   5       76.73       69.43      2.26 o
  16   1   5       21.45       23.11      0.94 o
  17   1   5       28.70       28.04      2.08 o
  18   1   5      143.06      144.25      4.42 o
  19   1   5       62.85       56.71      2.34 o
  20   1   5      188.82      213.49      6.15 o
  21   1   5       11.87        8.12      0.70 o
  22   1   5        9.80       14.22      2.38 o
  23   1   5        3.09        1.36      1.40 o
  24   1   5       15.54       18.12      0.97 o
  25   1   5       73.96       77.10      3.89 o
   1   2   5      158.25      151.84      3.95 o
   2   2   5      209.65      220.65      6.34 o
   3   2   5      303.30      340.92      5.13 o
   4   2   5      151.41      154.82      2.29 o
   5   2   5       54.39       56.82      1.11 o
   6   2   5        4.12        5.21      0.68 o
   7   2   5      188.86      180.57      2.75 o
   8   2   5      124.71      127.16      3.24 o
   9   2   5        0.87        1.68      0.58 o
  10   2   5      115.05      111.37      1.68 o
  11   2   5      168.89      170.67      2.30 o
  12   2   5      356.26      355.48      6.81 o
  13   2   5       68.69       71.16      2.32 o
  14   2   5       60.86       58.11      1.95 o
  15   2   5      116.51      101.34      1.99 o
  16   2   5      110.10      102.99      2.62 o
  17   2   5       21.28       14.42      2.59 o
  18   2   5       33.07       27.27      1.71 o
  19   2   5       35.88       38.82      2.16 o
  20   2   5       17.23       16.97      1.05 o
  21   2   5       50.04       52.61      2.89 o
  22   2   5      106.71      113.63      3.37 o
  23   2   5       14.65       19.07      1.40 o
   1   3   5      221.54      229.68      6.03 o
   2   3   5      185.28      190.80      2.48 o
   3   3   5      177.00      185.20      3.83 o
   4   3   5       14.56       16.09      0.79 o
   5   3   5      461.48      456.86      8.85 o
   6   3   5       85.06       78.13      1.91 o
   7   3   5        3.20        4.07      0.33 o
   8   3   5      116.20      112.61      2.19 o
   9   3   5       51.08       51.53      1.49 o
  10   3   5       10.11       10.32      0.94 o
  11   3   5       12.99       16.57      2.18 o
  12   3   5       36.70       30.46      1.72 o
  13   3   5        1.89        6.62      1.31 o
  14   3   5      161.53      160.45      5.10 o
  15   3   5      120.64      112.92      3.36 o
  16   3   5       12.33       11.74      1.08 o
  17   3   5       42.44       35.74      1.40 o
  18   3   5       70.51       76.62      3.09 o
  19   3   5       30.69       24.26      1.20 o
  20   3   5        8.22        9.60      1.22 o
   1   4   5      170.44      183.46      5.31 o
   2   4   5       11.39       12.10      1.15 o
   3   4   5      189.45      175.34      8.87 o
   4   4   5        0.64        0.28      0.78 o
   5   4   5       32.62       30.89      1.92 o
   6   4   5        1.24        0.59      1.21 o
   7   4   5       54.64       53.06      2.60 o
   8   4   5       18.01       25.33      3.17 o
   9   4   5       39.76       33.21      3.24 o
  10   4   5        3.48        3.89      1.16 o
  11   4   5       71.05       67.10      4.37 o
  12   4   5        5.27        5.93      1.97 o
  13   4   5       24.36       23.66      1.33 o
  14   4   5       25.50       25.86      1.29 o
   0   0   6     5623.13     5978.94    184.41 o
   2   0   6       14.82       11.25      0.35 o
   4   0   6      454.62      468.11      6.30 o
   6   0   6     1243.12     1417.54     22.77 o
   8   0   6      890.00      962.18     16.86 o
  10   0   6      247.10      241.92      3.79 o
  12   0   6        1.79        2.16      0.77 o
  14   0   6      262.56      246.57      6.49 o
  16   0   6       63.78       62.30      3.93 o
  18   0   6       19.87       20.88      2.60 o
  20   0   6      258.05      216.25     25.61 o
  22   0   6       19.51       13.00      3.04 o
   0   1   6       30.51       27.65      1.84 o
   1   1   6       55.18       53.80      1.18 o
   2   1   6      893.82      918.65      9.30 o
   3   1   6      795.08      820.57      8.36 o
   4   1   6      301.14      285.29      3.67 o
   5   1   6        1.65        2.55      0.26 o
   6   1   6      177.37      177.38      2.47 o
   7   1   6        9.04        7.62      0.70 o
   8   1   6      116.40      132.59      2.13 o
   9   1   6      108.09      110.53      2.62 o
  10   1   6      741.54      797.99     13.01 o
  11   1   6      190.05      210.27      4.34 o
  12   1   6      302.53      307.21      5.26 o
  13   1   6       52.33       47.03      1.23 o
  14   1   6       69.95       71.66      1.76 o
  15   1   6       31.97       29.25      1.40 o
  16   1   6        1.53        1.98      1.09 o
  17   1   6      340.33      318.82      6.25 o
  18   1   6       62.65       57.30      1.66 o
  19   1   6       22.29       18.07      0.80 o
  20   1   6       13.78       12.81      1.46 o
  21   1   6        4.45        5.90      0.59 o
  22   1   6        6.58        5.96      2.26 o
  23   1   6        5.35        3.51      1.02 o
  24   1   6        6.26       12.97      2.84 o
  25   1   6       23.15       23.24      2.55 o
   0   2   6       52.30       52.81      2.98 o
   1   2   6       99.56      113.77      2.66 o
   2   2   6      106.92       99.44      3.08 o
   3   2   6       35.75       36.22      1.26 o
   4   2   6       32.29       32.75      1.22 o
   5   2   6        8.36        7.17      0.58 o
   6   2   6      151.77      149.82      2.50 o
   7   2   6      109.51      108.01      1.85 o
   8   2   6      146.81      160.26      2.28 o
   9   2   6      186.69      195.86      2.58 o
  10   2   6       42.75       36.98      1.96 o
  11   2   6      309.16      312.80     10.36 o
  12   2   6       72.70       69.49      1.70 o
  13   2   6      134.43      127.46      3.18 o
  14   2   6      258.49      252.61      6.44 o
  15   2   6        7.77        9.34      1.18 o
  16   2   6       46.59       47.09      1.29 o
  17   2   6       95.17       93.48      3.22 o
  18   2   6       69.77       72.82      2.24 o
  19   2   6      118.04      122.09      6.18 o
  20   2   6       28.51       31.73      4.06 o
  21   2   6       54.14       52.61      5.73 o
  22   2   6        1.56        0.32      2.20 o
  23   2   6        7.40        7.30      1.29 o
   0   3   6      298.02      331.64      9.24 o
   1   3   6       78.66       80.70      1.83 o
   2   3   6       78.62       80.35      2.39 o
   3   3   6      139.26      157.18      2.51 o
   4   3   6        9.54       10.00      1.21 o
   5   3   6       31.65       31.84      0.86 o
   6   3   6      229.82      249.97      4.20 o
   7   3   6       33.15       31.17      1.04 o
   8   3   6      128.10      128.83      2.98 o
   9   3   6       55.58       56.05      2.78 o
  10   3   6       72.55       69.76      1.35 o
  11   3   6        0.75        1.34      0.62 o
  12   3   6       90.38       90.66      2.97 o
  13   3   6       18.51       20.92      1.28 o
  14   3   6       14.66       16.62      1.00 o
  15   3   6       14.23       15.91      0.88 o
  16   3   6       20.03       20.25      1.44 o
  17   3   6        6.96       12.19      0.69 o
  18   3   6        3.16        0.61      1.23 o
  19   3   6        5.09        5.55      1.87 o
   0   4   6       84.84       83.52      4.40 o
   1   4   6       25.12       27.11      2.37 o
   2   4   6        4.59        7.69      3.76 o
   3   4   6      166.37      174.07     12.59 o
   4   4   6        1.27        1.92      1.96 o
   5   4   6      142.86      133.42     12.31 o
   6   4   6       10.13        8.50      2.60 o
   7   4   6       34.94       28.43      8.54 o
   8   4   6       16.08       19.51      1.32 o
   9   4   6       24.56       20.03      1.39 o
  10   4   6        3.13       -0.69      1.04 o
  11   4   6        7.86        8.63      1.39 o
  12   4   6       19.86       25.93      4.22 o
  13   4   6        5.73        9.14      3.83 o
   2   0   7      197.41      226.60      3.58 o
   4   0   7       64.69       57.27      1.74 o
   6   0   7      350.19      362.91      5.17 o
   8   0   7      196.23      194.37      4.59 o
  10   0   7      295.02      304.32      5.98 o
  12   0   7      123.03      104.21      2.24 o
  14   0   7       85.98       87.38      2.98 o
  16   0   7      317.77      321.38      7.96 o
  18   0   7      149.07      130.88      4.42 o
  20   0   7       34.22       38.39      1.42 o
  22   0   7        2.35        4.21      1.53 o
  24   0   7       30.72       31.15      4.65 o
   1   1   7      193.42      201.19      3.68 o
   2   1   7        5.96       12.05      0.61 o
   3   1   7       56.31       64.87      1.23 o
   4   1   7       95.41      101.35      2.01 o
   5   1   7      133.90      115.53      1.88 o
   6   1   7       23.67       23.24      0.88 o
   7   1   7      179.52      169.71      2.30 o
   8   1   7       50.30       49.38      1.48 o
   9   1   7      720.82      713.51      9.60 o
  10   1   7       13.38       12.09      0.81 o
  11   1   7      325.95      316.25      3.93 o
  12   1   7      233.96      230.15      2.80 o
  13   1   7      102.56      103.98      1.65 o
  14   1   7       86.76       79.87      1.80 o
  15   1   7        0.22       -0.57      0.38 o
  16   1   7       88.48       87.78      4.35 o
  17   1   7       15.94       16.61      1.26 o
  18   1   7        9.44        9.61      0.71 o
  19   1   7       43.82       38.76      1.43 o
  20   1   7       58.40       59.66      4.04 o
  21   1   7        3.43        1.70      1.15 o
  22   1   7       34.34       24.10      2.51 o
  23   1   7       11.57       11.42      2.87 o
  24   1   7        8.95        7.59      1.93 o
   1   2   7       76.64       82.49      2.23 o
   2   2   7       30.19       31.48      1.36 o
   3   2   7      155.10      162.26      2.58 o
   4   2   7       48.20       43.92      0.86 o
   5   2   7      118.99      126.13      2.19 o
   6   2   7      288.29      293.18      3.70 o
   7   2   7      311.83      314.60      3.48 o
   8   2   7      571.38      574.53      7.41 o
   9   2   7        0.06        0.99      0.30 o
  10   2   7       74.33       76.63      1.42 o
  11   2   7       36.69       33.77      2.29 o
  12   2   7       89.36       96.43      2.73 o
  13   2   7       31.26       28.37      2.05 o
  14   2   7      135.62      142.78      4.08 o
  15   2   7       24.05       20.05      1.54 o
  16   2   7       33.07       31.64      1.47 o
  17   2   7       14.79       13.03      1.80 o
  18   2   7       31.10       30.90      3.57 o
  19   2   7        4.46        6.80      3.71 o
  20   2   7       56.25       40.13      2.62 o
  21   2   7        9.97       11.32      2.16 o
  22   2   7        0.20       -2.13      2.15 o
   1   3   7       24.87       25.32      1.36 o
   2   3   7       55.65       58.54      1.86 o
   3   3   7      190.08      211.13      4.48 o
   4   3   7      178.49      176.88      4.48 o
   5   3   7      139.98      138.33      2.41 o
   6   3   7      118.92      129.13      2.32 o
   7   3   7       40.31       37.69      1.79 o
   8   3   7        5.74        5.14      0.81 o
   9   3   7       11.71       10.88      2.07 o
  10   3   7        0.78        5.84      1.87 o
  11   3   7        7.60        5.95      4.48 o
  12   3   7        7.61        5.39      1.73 o
  13   3   7       26.87       24.62      1.84 o
  14   3   7        1.04        0.73      1.00 o
  15   3   7        0.35       -0.35      0.48 o
  16   3   7       46.92       53.19      3.98 o
  17   3   7       37.44       37.84      3.87 o
  18   3   7       36.21       35.77      2.79 o
   1   4   7      116.64      116.72      6.43 o
   2   4   7       43.18       41.75      2.61 o
   3   4   7       17.55       14.30      2.18 o
   4   4   7       28.96       27.58      5.12 o
   5   4   7       93.42       83.68      5.11 o
   6   4   7        7.87        9.94      1.67 o
   7   4   7        6.03        5.43      2.46 o
   8   4   7       15.66       13.80      2.18 o
   9   4   7       28.01       25.44      1.82 o
  10   4   7        6.35        8.03      4.18 o
  11   4   7       16.24       15.44      1.68 o
   0   0   8      147.18      152.29      5.21 o
   2   0   8     1144.21     1218.84     16.31 o
   4   0   8      248.12      258.55      6.49 o
   6   0   8       19.36       26.29      1.92 o
   8   0   8       91.20       85.82      1.54 o
  10   0   8     1676.96     1746.03     27.82 o
  12   0   8      183.96      175.28      3.33 o
  14   0   8      266.08      246.09     10.64 o
  16   0   8       97.75       89.37      2.97 o
  18   0   8      115.62       96.28      6.79 o
  20   0   8       21.96       21.18      3.32 o
  22   0   8        1.97        0.60      1.29 o
  24   0   8        7.10        5.60      2.52 o
   0   1   8      474.48      580.67      9.86 o
   1   1   8      491.67      494.70      6.29 o
   2   1   8       39.73       38.86      1.41 o
   3   1   8        1.96        1.82      0.50 o
   4   1   8        8.21       13.00      0.71 o
   5   1   8       38.43       41.84      0.95 o
   6   1   8      103.93      100.23      1.85 o
   7   1   8      519.28      547.63      6.01 o
   8   1   8      332.49      330.14      4.34 o
   9   1   8       87.54       87.43      2.41 o
  10   1   8       51.98       50.56      1.53 o
  11   1   8       72.92       71.37      1.49 o
  12   1   8      274.10      272.53      4.15 o
  13   1   8      160.17      159.55      3.00 o
  14   1   8       93.35       90.64      1.49 o
  15   1   8      171.64      168.59      2.78 o
  16   1   8      138.38      131.00      4.37 o
  17   1   8       23.20       21.49      2.38 o
  18   1   8       19.87       19.89      1.41 o
  19   1   8       48.84       45.57      2.21 o
  20   1   8        7.21        4.16      0.60 o
  21   1   8       18.27       21.28      1.12 o
  22   1   8        6.29        7.90      1.31 o
  23   1   8        2.52       -0.17      1.77 o
   0   2   8       19.94       19.45      0.78 o
   1   2   8      132.36      143.66      3.65 o
   2   2   8       62.32       62.63      1.41 o
   3   2   8      127.99      137.57      3.31 o
   4   2   8       92.62      100.92      3.81 o
   5   2   8      348.60      343.86      6.06 o
   6   2   8       92.96       95.03      1.93 o
   7   2   8      132.83      134.98      2.15 o
   8   2   8       22.21       22.38      1.48 o
   9   2   8       30.08       28.01      1.32 o
  10   2   8      154.04      156.12      3.86 o
  11   2   8       52.67       55.71      2.12 o
  12   2   8       65.84       62.67      3.13 o
  13   2   8       25.66       28.49      1.18 o
  14   2   8        7.07        7.46      1.15 o
  15   2   8       33.89       34.73      1.55 o
  16   2   8       46.46       44.89      1.85 o
  17   2   8      117.69      122.73      4.89 o
  18   2   8      104.66      116.23     11.71 o
  19   2   8       40.32       41.50      4.53 o
  20   2   8       49.91       39.78      1.97 o
  21   2   8        1.10        4.23      2.63 o
   0   3   8      153.44      166.15      3.99 o
   1   3   8       34.79       31.30      1.62 o
   2   3   8      107.09      110.78      2.28 o
   3   3   8       47.78       46.64      1.10 o
   4   3   8      108.66      107.18      1.95 o
   5   3   8       36.77       37.21      2.13 o
   6   3   8       67.80       70.21      1.46 o
   7   3   8       57.58       59.68      1.90 o
   8   3   8       62.95       70.49      4.67 o
   9   3   8        7.84        4.60      1.01 o
  10   3   8       59.02       63.15      4.73 o
  11   3   8        2.28        1.43      1.04 o
  12   3   8       58.40       58.72      5.08 o
  13   3   8        6.22       10.59      1.38 o
  14   3   8       25.38       25.31      3.73 o
  15   3   8       10.28        9.41      1.21 o
  16   3   8       24.16       29.03      4.11 o
  17   3   8       17.28       21.36      1.43 o
   0   4   8       35.51       36.02      2.82 o
   1   4   8       61.41       61.54     12.44 o
   2   4   8       11.25       14.63      4.55 o
   3   4   8      136.03      128.07      7.18 o
   4   4   8       39.40       34.94      4.50 o
   7   4   8       19.20       13.18      1.66 o
   8   4   8        4.42        8.03      1.97 o
   9   4   8       18.92       19.05      1.98 o
   2   0   9      170.69      180.92      2.57 o
   4   0   9       66.93       63.96      1.89 o
   6   0   9       69.20       59.54      1.68 o
   8   0   9      929.20      913.36     18.07 o
  10   0   9       75.51       76.93      2.90 o
  12   0   9      660.84      614.13     12.45 o
  14   0   9      161.09      154.09      3.86 o
  16   0   9       41.27       42.63      3.29 o
  18   0   9       25.22       22.88      1.08 o
  20   0   9       70.80       72.19      2.75 o
  22   0   9       13.18       17.03      2.30 o
   1   1   9       15.05       16.75      0.78 o
   2   1   9       42.26       31.60      1.38 o
   3   1   9       74.80       71.70      1.43 o
   4   1   9       10.83       11.84      0.60 o
   5   1   9      185.88      188.04      2.93 o
   6   1   9      212.66      214.38      3.75 o
   7   1   9       33.21       30.92      1.58 o
   8   1   9      253.45      239.49      4.96 o
   9   1   9      496.87      473.46      6.16 o
  10   1   9      123.87      122.85      1.94 o
  11   1   9      215.01      208.12      3.34 o
  12   1   9        3.79        6.38      1.23 o
  13   1   9      114.42      107.41      2.37 o
  14   1   9       27.70       26.33      0.91 o
  15   1   9       32.22       32.60      1.82 o
  16   1   9       18.13       19.54      0.95 o
  17   1   9        1.75        3.49      0.73 o
  18   1   9       49.39       45.07      1.44 o
  19   1   9        4.21        4.26      1.13 o
  20   1   9       13.20       13.24      2.05 o
  21   1   9        8.04       10.15      0.90 o
  22   1   9        0.54       -0.65      0.69 o
   1   2   9       91.63       91.02      1.76 o
   2   2   9       55.87       64.49      2.51 o
   3   2   9        0.17        1.39      0.87 o
   4   2   9      189.20      196.03      5.15 o
   5   2   9      115.98      107.69      3.09 o
   6   2   9      296.17      286.38      3.67 o
   7   2   9       20.46       16.61      1.78 o
   8   2   9       78.56       77.99      1.88 o
   9   2   9       81.38       77.28      2.74 o
  10   2   9       49.28       49.68      1.96 o
  11   2   9      113.08      116.38      3.02 o
  12   2   9        7.88        7.11      0.64 o
  13   2   9       58.11       59.17      3.14 o
  14   2   9        2.85       -0.24      0.75 o
  15   2   9       12.90       12.59      0.74 o
  16   2   9       15.98       20.07      1.08 o
  17   2   9       52.17       53.52      3.56 o
  18   2   9       10.80        8.16      1.01 o
  19   2   9        4.33        4.34      0.95 o
  20   2   9        3.16        1.86      1.67 o
   1   3   9       62.62       64.22      1.97 o
   2   3   9       53.05       52.58      1.57 o
   3   3   9        1.36        3.28      0.80 o
   4   3   9       93.12       88.87      3.04 o
   5   3   9        3.83        4.79      0.87 o
   6   3   9      125.07      132.78      3.78 o
   7   3   9       36.99       38.11      1.96 o
   8   3   9       61.47       61.77      2.02 o
   9   3   9        3.74        2.78      0.80 o
  10   3   9       55.86       53.85      2.48 o
  11   3   9        7.63       12.65      2.33 o
  12   3   9       18.40       22.29      2.79 o
  13   3   9       75.68       83.61      4.21 o
  14   3   9        4.18        2.76      2.05 o
  15   3   9        7.95       10.90      5.27 o
  16   3   9       44.12       50.60      5.49 o
   1   4   9       39.72       41.91      3.32 o
   2   4   9       35.90       37.55      3.32 o
   3   4   9       51.08       51.85      3.00 o
   4   4   9       12.82       17.38      2.47 o
   5   4   9       22.85       23.58      1.19 o
   6   4   9       18.56       24.11      1.53 o
   0   0  10      232.45      222.30     11.62 o
   2   0  10      382.86      374.30      6.47 o
   4   0  10      202.71      174.66      4.06 o
   6   0  10      118.26      115.59      2.39 o
   8   0  10      667.80      668.32     11.58 o
  10   0  10      570.79      588.49      8.88 o
  12   0  10      748.64      750.25     11.40 o
  14   0  10       24.34       25.57      2.31 o
  16   0  10       49.27       45.15      1.26 o
  18   0  10        9.52        6.87      1.59 o
  20   0  10        5.65        8.99      1.61 o
   0   1  10       53.08       44.20      3.11 o
   1   1  10       56.63       51.68      1.25 o
   2   1  10      353.49      323.99      3.88 o
   3   1  10      126.49      127.40      2.11 o
   4   1  10       24.98       24.25      0.75 o
   5   1  10      407.76      417.15      7.98 o
   6   1  10      322.15      323.96      4.56 o
   7   1  10       90.44       86.42      2.23 o
   8   1  10       82.00       83.67      2.53 o
   9   1  10      213.80      217.30      3.09 o
  10   1  10      170.17      167.93      4.95 o
  11   1  10       71.55       74.16      1.47 o
  12   1  10       24.18       22.12      1.39 o
  13   1  10        4.99        5.37      1.18 o
  14   1  10      159.42      157.37      5.31 o
  15   1  10       44.33       45.17      1.76 o
  16   1  10       51.50       52.61      1.37 o
  17   1  10       34.38       35.59      1.62 o
  18   1  10        2.40        4.31      0.74 o
  19   1  10       36.27       37.98      1.51 o
  20   1  10        8.75        8.20      2.01 o
  21   1  10        1.76        4.63      1.38 o
   0   2  10      556.15      566.73      9.93 o
   1   2  10       37.94       46.52      3.06 o
   2   2  10       94.15       96.55      2.08 o
   3   2  10      136.80      140.83      2.35 o
   4   2  10      106.25       98.55      1.59 o
   5   2  10       33.98       29.81      1.22 o
   6   2  10        2.15        2.59      0.61 o
   7   2  10       57.41       63.20      1.37 o
   8   2  10       56.10       59.75      1.41 o
   9   2  10        2.77        3.90      1.02 o
  10   2  10       32.64       31.83      1.49 o
  11   2  10       54.73       48.04      1.93 o
  12   2  10       34.11       34.52      2.37 o
  13   2  10        3.73        2.07      0.72 o
  14   2  10       20.18       19.71      1.09 o
  15   2  10       55.35       62.78      3.06 o
  16   2  10        7.90       15.15      1.35 o
  17   2  10       47.56       43.59      4.51 o
  18   2  10        6.23        9.29      1.77 o
   0   3  10       48.35       59.27      2.00 o
   1   3  10       38.61       35.24      1.94 o
   2   3  10       36.13       37.71      1.85 o
   3   3  10       20.94       23.25      2.25 o
   4   3  10       16.37       21.86      2.14 o
   5   3  10       31.64       27.95      1.06 o
   6   3  10        8.62       10.22      1.09 o
   7   3  10        7.66        8.84      0.95 o
   8   3  10       29.43       27.18      1.22 o
   9   3  10        4.83        4.50      0.71 o
  10   3  10       24.28       25.11      2.33 o
  11   3  10       50.10       48.73      1.81 o
  12   3  10       27.15       31.80      2.14 o
  13   3  10       19.32       18.57      2.20 o
  14   3  10       45.56       53.93      1.99 o
   2   0  11       98.91       87.65      1.96 o
   4   0  11       42.56       35.04      2.06 o
   6   0  11      359.15      356.53      7.97 o
   8   0  11      746.34      735.81     17.51 o
  10   0  11        0.52        3.96      1.02 o
  12   0  11       68.39       74.48      1.90 o
  14   0  11        1.85        3.77      0.59 o
  16   0  11       10.66        9.81      2.49 o
  18   0  11       70.59       67.97      2.62 o
  20   0  11       36.07       42.15      2.43 o
   1   1  11      142.44      134.73      2.42 o
   2   1  11       38.99       32.91      0.95 o
   3   1  11       47.56       49.19      1.84 o
   4   1  11       57.45       52.61      2.73 o
   5   1  11       97.87       84.25      1.76 o
   6   1  11       92.27       93.40      2.44 o
   7   1  11       30.88       26.89      1.71 o
   8   1  11      146.59      145.79      4.71 o
   9   1  11      200.53      210.26      4.26 o
  10   1  11        4.92        6.88      0.83 o
  11   1  11       73.35       63.28      2.37 o
  12   1  11       61.96       61.38      1.62 o
  13   1  11        8.86        6.95      1.40 o
  14   1  11       12.63       13.52      1.56 o
  15   1  11       11.67       14.64      1.05 o
  16   1  11       18.37       20.27      0.76 o
  17   1  11       24.80       24.90      1.79 o
  18   1  11       28.27       32.69      1.25 o
  19   1  11        9.01        5.72      1.02 o
   1   2  11       16.25       17.66      1.13 o
   2   2  11       11.77       13.39      1.31 o
   3   2  11       47.71       48.49      1.54 o
   4   2  11      120.48      101.89      3.60 o
   5   2  11       48.18       44.28      1.03 o
   6   2  11       33.15       35.51      1.43 o
   7   2  11       82.39       87.66      3.35 o
   8   2  11       52.12       50.02      1.76 o
   9   2  11       44.04       47.90      1.80 o
  10   2  11       68.31       62.78      2.49 o
  11   2  11       33.58       32.48      2.09 o
  12   2  11      106.75      112.04      2.39 o
  13   2  11       40.89       45.12      1.40 o
  14   2  11        6.80        8.04      1.11 o
  15   2  11       12.85       15.32      2.06 o
  16   2  11       18.49       24.98      1.30 o
  17   2  11       26.17       31.14      4.53 o
   1   3  11       45.26       46.00      2.45 o
   2   3  11       22.06       22.25      1.91 o
   3   3  11       40.51       42.43      2.55 o
   4   3  11       25.70       30.43      2.47 o
   5   3  11       63.38       65.92      2.16 o
   6   3  11       70.59       73.68      3.19 o
   7   3  11       20.85       25.59      2.92 o
   8   3  11       64.61       68.34      2.21 o
   9   3  11        7.04        5.17      1.29 o
  10   3  11       15.88       13.73      1.27 o
  11   3  11       38.54       36.53      3.59 o
   0   0  12      566.30      557.86     38.74 o
   2   0  12      357.65      346.87      9.86 o
   4   0  12       70.48       65.57      3.56 o
   6   0  12      462.83      500.91     10.17 o
   8   0  12      144.23      134.38      6.43 o
  10   0  12       20.99       20.53      2.97 o
  12   0  12       19.55       15.28      0.98 o
  14   0  12       47.68       43.44      3.46 o
  16   0  12       11.61        9.21      0.87 o
  18   0  12       26.52       27.19      1.65 o
   0   1  12       80.78       78.46      3.46 o
   1   1  12        0.06       -0.75      0.50 o
   2   1  12       44.93       47.71      2.36 o
   3   1  12      156.26      143.34      2.40 o
   4   1  12      253.11      249.66      5.28 o
   5   1  12       54.16       48.62      3.07 o
   6   1  12      104.82      120.39      2.70 o
   7   1  12       56.13       57.62      3.37 o
   8   1  12        9.11       13.13      1.39 o
   9   1  12      123.24      127.58      4.97 o
  10   1  12      140.24      151.52      2.53 o
  11   1  12      123.43      132.62      3.30 o
  12   1  12       21.92       24.20      0.91 o
  13   1  12       52.21       55.05      2.47 o
  14   1  12       18.31       18.78      2.45 o
  15   1  12        6.21        6.27      0.91 o
  16   1  12       26.46       32.45      1.72 o
  17   1  12       31.45       35.32      1.37 o
   0   2  12       37.60       39.55      1.29 o
   1   2  12       21.07       21.68      2.06 o
   2   2  12       26.94       22.13      1.98 o
   3   2  12       24.48       25.56      2.08 o
   4   2  12       43.86       46.88      1.16 o
   5   2  12       12.37       14.56      1.25 o
   6   2  12      113.97      113.29      4.02 o
   7   2  12       65.65       73.41      2.37 o
   8   2  12       65.36       66.11      2.62 o
   9   2  12      141.57      152.53      3.45 o
  10   2  12       75.51       67.38      2.03 o
  11   2  12       28.48       27.83      1.12 o
  12   2  12       13.29       14.54      1.67 o
  13   2  12       31.73       31.41      1.31 o
  14   2  12       10.19       13.64      1.65 o
   0   3  12      160.78      152.59      5.96 o
   1   3  12       24.56       28.11      1.55 o
   2   3  12       22.82       26.27      2.64 o
   3   3  12        6.80       10.07      0.68 o
   4   3  12        1.97        2.43      0.55 o
   5   3  12        4.35        5.77      0.59 o
   6   3  12       33.66       35.84      3.35 o
   7   3  12       24.60       19.08      1.49 o
   8   3  12       10.12        8.97      1.68 o
   2   0  13       15.84       12.86      1.95 o
   4   0  13       65.19       50.35      9.25 o
   6   0  13      140.80      128.25      5.89 o
   8   0  13       12.21       11.79      1.22 o
  10   0  13       22.83       15.85      1.43 o
  12   0  13       20.53       23.85      2.97 o
  14   0  13       11.37       11.45      3.17 o
  16   0  13       37.89       34.49      2.32 o
   1   1  13       34.70       30.62      0.89 o
   2   1  13       22.90       22.03      1.72 o
   3   1  13       13.64       10.33      1.23 o
   4   1  13       13.95       14.22      1.97 o
   5   1  13       21.73       22.30      1.03 o
   6   1  13       21.95       18.04      0.84 o
   7   1  13       37.21       34.75      1.60 o
   8   1  13       51.50       53.08      1.83 o
   9   1  13       94.35       99.21      2.84 o
  10   1  13        2.46        0.35      0.67 o
  11   1  13       49.37       57.61      1.96 o
  12   1  13       23.12       26.83      2.28 o
  13   1  13       21.24       24.76      1.43 o
  14   1  13        0.31        2.48      4.53 o
  15   1  13        3.16        5.51      1.10 o
   1   2  13       10.03        8.70      0.99 o
   2   2  13       39.32       38.57      2.89 o
   3   2  13        0.25        0.04      0.81 o
   4   2  13       58.42       63.16      1.86 o
   5   2  13       12.48       10.93      1.06 o
   6   2  13       13.32       11.65      1.22 o
   7   2  13       35.61       38.00      1.26 o
   8   2  13       58.02       62.48      2.31 o
   9   2  13       31.74       30.14      2.59 o
  10   2  13        9.24        8.50      2.08 o
  11   2  13        5.69        4.08      0.95 o
  12   2  13       34.01       32.05      2.25 o
   2   0  14       25.57       21.87      1.93 o
   6   0  14       17.60       19.05      1.51 o
   8   0  14        3.92        6.34      2.18 o
  10   0  14        4.01        1.07      2.10 o
  12   0  14       44.31       39.34      3.66 o
   0   1  14       74.36       84.51      4.70 o
   1   1  14       49.01       43.30      5.74 o
   2   1  14        1.53        3.94      1.06 o
   3   1  14       10.12        5.83      1.26 o
   4   1  14        2.31        1.08      0.77 o
   5   1  14       27.07       26.29      4.08 o
   6   1  14        4.26        2.87      1.21 o
   7   1  14       25.90       24.75      1.70 o
   8   1  14       12.51       14.05      3.03 o
   9   1  14       28.38       30.27      1.30 o
  10   1  14       20.72       18.98      1.01 o
  11   1  14        3.42        5.96      1.72 o
  12   1  14        3.24        2.90      1.16 o
   0   2  14        1.04        1.09      0.91 o
   1   2  14        0.19       -0.35      0.73 o
   2   2  14        7.78        3.75      1.18 o
   3   2  14       12.07       18.68      2.21 o
   4   2  14        1.37        2.59      0.93 o
   5   2  14        5.03        3.40      0.89 o
   6   2  14        7.96        4.10      1.10 o
   7   2  14       35.00       34.78      1.81 o
   8   2  14       14.63       12.02      1.67 o
   2   0  15       56.60       58.24      4.16 o
   4   0  15       14.33       12.03      1.04 o
   8   0  15       36.46       41.07      6.23 o
  10   0  15        5.73        8.57      4.38 o
   1   1  15       27.28       29.63      1.90 o
   2   1  15       16.93       15.26      1.93 o
   3   1  15        0.76        0.84      2.97 o
   4   1  15        1.78        3.45      1.32 o
   5   1  15       13.26       12.10      0.99 o
   6   1  15       24.39       24.46      1.67 o
   7   1  15       20.16       25.29      1.27 o
   8   1  15        6.85        8.28      2.33 o
   0   0  16      102.96      109.74      6.68 o
   2   0  16       59.45       66.89      5.20 o
 
